# Supplementary material for: Immunotherapy and tumor mutational burden in cancer patients with liver metastases: A meta and real word cohort analysis
Source: Front Oncol. 2023 Jan 19;12:994276. doi: 10.3389/fonc.2022.994276 (PMC9893030; doi:10.3389/fonc.2022.994276)
Supplement: Supplementary file 3 [file Table_1.xlsx]

## Sheet: Sheet1
PMID	Author and year	Phase	Tumor type	Line	Treatment group	Patients	Patients with LM	Patients without LM	median age	meidan follow-up,months (95% CI)	Overall HR (CI);p value	HR(95%CI) for LM	HR(95%CI) for no LM
31562796	Hellmann et al(2019)	3	NSCLC	1	Nivolumab plus ipilimumab vs chemotherapy	1166	252	914	64(range 26-87) vs 64(range 29-87)	29.3	0.73(95%CI,0.64-0.84);p=NA	0.82(0.62-1.08)	0.72(0.62-0.85)
31122901	West et al(2019)	3	non-squamous non-small-cell lung cancer	1	atezolizumab plus chemotherapy versus chemotherapy	679	100	579	64(range 18-86) vs 65(range 38-85)	18.5(IQR 15.2-23.6) vs 19.2 (IQR 15.4-23.0)	0.79(95%CI,0.64–0.98); p=0.033	1.04(0.63-1.72)	0.73(0.57-0.92)
32302702	Jotte et al(2020)	3	NSCLC	1	atezolizumab plus carboplatin plus nab-paclitaxel vs carboplatin plus nab-paclitaxel	683	139	544	65(range 23-83) vs 65(range 38-86)	18.1 vs 16.1	0.88(95%CI,0.73-1.05); p= 0.16	1.09(0.76-1.58)	0.8(0.65-0.99)
33333328	Nishio et al(2021)	3	Nonsquamous NSCLC	1	Atezolizumab plus carboplatin or cisplatin plus pemetrexed vs carboplatin or cisplatin plus pemetrexed	578	73	505	64.0(range 31-85) vs 63.0(range 33-83)	28.4	0.86(95% CI, 0.71–1.06); p=0.1546)	0.96(0.58-1.58)	0.86(0.69-1.06)
33476593	Paz-Ares et al(2021)	3	NSCLC	1	Nivolumab+ipilimumab+2 cycle chemotherapy vs 4 cycle chemotherapy	1150	154	565	65.0(IQR 59.0-70.0) vs 65.0(58.0-70.0)	13.2(IQR 6.4-17.0)	0.66(95% CI, 0.55-0.80);p=NA	0.83(0.57-1.20)	0.64(0.51-0.80)
33894335	Rodríguez-Abreu et al(2021)	3	Nonsquamous NSCLC	1	Pembrolizumab plus pemetrexed-platinum vs placebo plus pemetrexed-platinum	31	116	500	65.0(range 34‒84) vs 63.5(range 34‒84)	31.0(range 26.5-38.8)	0.56(95% CI, 0.46-0.6);p=NA	0.64 (0.42-1.00)	0.58 (0.46-0.73)
30280641	Horn et al(2018)	3	SCLC	1	Atezolizumab plus carboplatin plus etoposide vs placebo plus carboplatin plus etoposide	403	149	254	64(range 28-90) vs 64(range 26-87)	13.9	0.70(95%CI,0.54-0.91);p=0.007	0.81(0.55-1.20)	0.64(0.45-0.90)
32468956	Rudin et al(2020)	3	SCLC	1	Pembrolizumab plus etoposide plus platinum vs etoposide plus platinum	453	187	266	64(range 24-81) vs 65(range 37-83)	NA	0.80(95%CI, 0.64-0.98); p=0.0164	0.75(0.55-1.02)	0.82(0.62-1.08)
33285097	Goldman et al2021)	3	ES-SCLC	1	Durvalumab plus tremelimumab plus platinum–etoposide vs platinum–etoposide	537	221	316	63(IQR 58-68) vs 63(IQR 57-68)	25.1(IQR 22.3-27.9)	0.82(95%CI, 0.68-1.00); p=0.04	0.9(0.68-1.20)	0.74(0.58-0.96)
33683919	Owonikoko et al(2021)	3	SCLC	maintenance therapy after first line	Nivolumab plus ipilimumab vs placebo	554	219	335	64.0(range 39-85) vs 64.0(range 44-84)	8.4 vs 9.1	0.92(95% CI, 0.75-1.12); p=0.37	1.12(0.83-1.52)	0.82(0.63-1.06)
33539946	Spigel et al(2021)	2	SCLC	2	Nivolumab versus standard chemotherapy	569	205	364	62(range 37-85) vs 61(range 34-82)	15.8	0.86(95% CI, 0.72-1.04); p=0.11	1.24(0.92-1.66)	0.77(0.61-0.97)
28212060	Bellmunt et al(2017)	3	Urothelial Carcinoma	>1	Pembrolizumab vs investigator’s choice of chemotherapy	542	186	355	67(range 29-88) vs 65(range 29-84)	14.1(range 9.9-22.1)	0.73(95%CI,0.59-0.91); p=0.002	0.85(0.61-1.20)	0.67(0.50-0.89)
29268948	Powles et al(2018)	3	urothelial cancer	>1	Atezolizumab vs investigator’s choice of chemotherapy	931	138	793	67(range 33-88) vs 67(range 31-84)	17.3(range 0-24.5)	0.87(95%CI,0.63-1.21);p=0.41	0.84(0.64-1.09)	0.83(0.69-1.0)
32971005	Powles et al(2020)	3	urothelial cancer	1	durvalumab plus tremelimumab vs chemotherapy	686	173	513	68(IQR 60-73) vs 68(IQR 60-73)	41.2(IQR 37.9–43.2)	0.85(95%CI, 0.72-1.02); p=0.075	0.86(0.62-1.19)	0.88(0.72-1.07)
34051178	Powles et al(2021)	3	UCC	1	Pembrolizumab plus chemotherapy vs chemotherapy	702	151	551	69(IQR 62-75) vs 69(IQR 61-75)	31.7(IQR 27.7-36.0)	0.86(95% CI, 0.72-1.02); p=0.0407	1.13(0.79-1.61)	0.79(0.65-0.97)
28262413	Escudier et al(2017)	3	RCC	>1	Nivolumab vs everolimus	821	187	634	62 (range 23–88) vs 62(range 18-86)	NA	0.73(95%CI,0.57-0.93); p=0.0018)	0.81(0.55-1.18)	0.73(0.58-0.92)
29562145	Motzer et al(2018)	3	RCC	1	Nivolumab plus ipilimumab vs sunitinib	847	177	670	62(range 26-85) vs 61(range 21-85)	25.2	0.63 (99.8%CI,0.44-0.89);p<0.001	0.64(0.42-0.96)	0.66(0.51-0.85)
31582355	Kato et al(20199	3	oesophageal squamous cell carcinoma	>1	Nivolumab vs chemotherapy	419	111	308	64(IQR 57-69) vs 67(IQR 57-72)	10.5(IQR 4.5–19.0) vs 8.0(IQR 4.6–15.2)	0.77(95%CI,0.62–0.96); p=0.019	0.76(0.50-1.15)	0.76(0.59-0.98)
31863227	Chen et al(2020)	3	Gastric or gastroesophageal Junction Cancer	>3	Nivolumab vs placebo	493	106	387	62(IQR 54-69) vs 61(IQR 53-68)	27.3(range 24.1-36.3)	0.62(95%CI,0.51-0.76); p<0.0001	0.64(0.41-1.00)	0.65(0.52-0.81)
34102137	Janjigian et al(2021)	3	gastric, gastro- oesophageal junction, and oesophageal adenocarcinoma	1	Nivolumab plus chemotherapy vs chemotherapy	1581	615	917	62(IQR 54-69) vs 61(53-68)	13.1(IQR 6.7-19.1) vs11.1(IQR 5.8-16.1)	0.71(98.4%CI, 0.59-0.86);p<0.0001	0.72(0.60-0.86)	0.86(0.74-1.00)
34272041	Emens et al(2021)	3	Triple-negative breast cancer	1	Atezolizumab plus nab-paclitaxe vs placebo plus nab-paclitaxe	902	244	658	55.0(range 20-82) vs 56.0(range 26-86)	18.8(IQR 8.9-34.7)	0.87(95% CI, 0.75-1.02); P=0.077	0.82(0.62-1.07)	0.89(0.74-1.07)
34648948	Luis G. Paz-Ares	3	NSCLC	1	Nivolumab plus ipilimumab vs chemotherapy	1166	252	914	64(range 26-87) vs 64(range 29-87)	54.8	0.78（0.66-0.91）	0.82(0.63-1.07)	0.72(0.62-0.83)
35013615	Thomas Powles	3	PC	2	atezolizumab + enzalutamide	759	85	674	70.0 (range 51–91) vs 70.0 (range 40–92)	NA	1.18（0.97-1.44）	1.22(0.74-2.0)	1.18(0.95-1.47)
35688173	Robert J Motzer	3	RCC	1	nivolumab + cabozantinib	651	127	524	62 (IQR 55–69) vs 61 (IQR 53–67)	32.9 (IQR 30.4–35.9)	0.70(95% CI 0.55–0.90)	0.54(0.34-0.87)	0.73(0.56-0.97)
