# Supplementary material for: Immunotherapy and tumor mutational burden in cancer patients with liver metastases: A meta and real word cohort analysis
Source: Front Oncol. 2023 Jan 19;12:994276. doi: 10.3389/fonc.2022.994276 (PMC9893030; doi:10.3389/fonc.2022.994276)
Supplement: Supplementary file 4 [file Table_2.xlsx]

## Sheet: Sheet1
PMID	Author and year	Phase	Tumor type	Line	Treatment group	Patients	Patients with LM	Patients without LM	median age	meidan follow-up,months (95% CI)	Objective response rates by RECIST v1.1(95% CI)	Median overall survival,months (95% CI)
26952546	Rosenberg et al(2016)	2	UCC	>1	Atezolizumab, 1200 mg, every 3 weeks	310	96	214	66(32–91)	11.7(11.4-12.2)	15 (11-20), p=0.0058	7.9(6.6-9.3)
27733243	Sharma et al(2016)	1 2	UCC	>1	Nivolumab,3 mg/kg, every 2 weeks	78	20	58	65.5(31–85)	15.2(12.9-16.8)	24.4(15.3-35.4)	9.7(7.3-16.2)
27939400	Balar et al(2017)	2	UCC	1	Atezolizumab,1200 mg,every 3 weeks	119	25	94	73(51-92)	17.2(0.2-23.5)	23(16-31)	15.9(10.4-not estimable)
28131785	Sharma et al(2017)	2	UCC	>1	Nivolumab,3 mg/kg, every 2 wk	270	75	195	66(38-90)	7.0 (2.96-8.77)	19.6(15.0-24.9)	8.74(6.05-not estimable)
32552471	Vuky et al(2020)	2	UCC	1	Pembrolizumab,200mg,every 3 weeks	370	77	293	74(34-94)	11.4(0.1-41.2)	28.6(24.1-33.5)	11.3(9.7-13.1)																			KEYNOTE-052	有 ORR
33037118	Apolo et al(2021)	1b	UCC	2	Avelumab,10mg/kg, every 2 weeks	249	84	165	69.0(30–89)	31.9 (24-43)	16.5(12.1-21.8)	7.0(5.9-8.5)
28262413	Escudier et al(2017)	3	RCC	>1	Nivolumab,3 mg/kg, every 2 wk	410	98	312	62(23-88)	NA	25（NA)	25.0 (21.8-not estimable)
30475950	Adams et al(2019)	2	TNBC	>1	Pembrolizumab,200mg,every 3 weeks	170	46	124	53.5 (28-85)	9.6(0.1-25.7)	5.3(2.7-9.9)	9.0(7.7-11.2)
30242306	Emens et al(2019)	1	TNBC	>=1	Atezolizumab, 1200 mg, every 3 weeks	116	30	86	53(29-82)	25.3(0.4-45.6)	10(4.9-16.5)	8.9 (7.0-12.6)																				有 ORR
